# Supplementary material for: Radiological, Radiomics, and Metastatic Patterns Associated with Targetable Oncogenic Drivers on CT-Scan of Newly Diagnosed NSCLC Patients: A Comprehensive Radiogenomics Review
Source: Cancers (Basel). 2026 Jan 31;18(3):472. doi: 10.3390/cancers18030472 (PMC12896922; doi:10.3390/cancers18030472)
Supplement: Supplementary file 1 [file cancers-18-00472-s001.zip]

Archive with 1 entries (1 files):
- cancers-4102789-supplementary.pdf
